# Supplementary material for: Involvement of PSMD10, CDK4, and Tumor Suppressors in Development of Intrahepatic Cholangiocarcinoma of Syrian Golden Hamsters Induced by Clonorchis sinensis and N-Nitrosodimethylamine
Source: PLoS Negl Trop Dis. 2015 Aug 27;9(8):e0004008. doi: 10.1371/journal.pntd.0004008 (PMC4551803; doi:10.1371/journal.pntd.0004008)
Supplement: S1 Table — (XLSX) [file pntd.0004008.s004.xlsx]

## Sheet: CCA differentiation in groups
CCA differentiation in different groups after 16 weeks of infection
Differentiation:	WDC				MDC				PDC
Group(s):	Ctrl.	Cs	NDMA	Cs+NDMA	Ctrl.	Cs	NDMA	Cs+NDMA	Ctrl.	Cs	NDMA	Cs+NDMA
	0	0	0	45	0	0	0	30	0	0	0	20
	0	0	0	10	0	0	0	20	0	0	0	20
	0	0	0	10	0	0	0	5	0	0	0	5
	0	0	0	50	0	0	0	35	0	0	0	15
	0	0	0	20	0	0	0	45	0	0	0	30
	0	0	0	60	0	0	0	20	0	0	0	10
	0	0	0	35	0	0	0	30	0	0	0	0
	0	0	0	10	0	0	0	0	0	0	0	0
	0	0	0	20	0	0	0	5	0	0	0	0
	0	0	0	5	0	0	0	10	0	0	0	0
	0	0	0	50	0	0	0	30	0	0	0	0
	0	0	0	20	0	0	0	5	0	0	0	5
	0	0	0	30	0	0	0	16.5	0	0	0	3.5
	0	0	0	40	0	0	0	20	0	0	0	15
	0	0	0	32.5	0	0	0	5	0	0	0	7.5
	0	0	0	45	0	0	0	15	0	0	0	10
	0	0	20	7.5	0	0	10	15	0	0	0	25
	0	0	0	14	0	0	0	8	0	0	0	8
	0	0	0	5	0	0	0	5	0	0	0	15
	0	0	0	15	0	0	0	0	0	0	0	0
	0	0	0	22.5	0	0	0	5	0	0	0	7.5
		0	0	7.5		0	0	6		0	0	12.5
		0	0	30		0	0	15		0	0	35
		0	0	32.5		0	0	20		0	0	7.5
		0	0	30		0	0	5		0	0	5
		0	0	5		0	0	0		0	0	0
		0	0	10		0	0	0		0	0	0
		0	0	10		0	0	20		0	0	20
		0	0	20		0	0	50		0	0	30
		0	0	7.5		0	0	0		0	0	0
		0	0	30		0	0	25		0	0	10
		0	0	40		0	0	15		0	0	5
		0	0	10		0	0	35		0	0	15
		0	0	20		0	0	10		0	0	5
		0	0	20		0	0	5		0	0
		0	0	25		0	0	5		0	0	5
		0	0	22.5		0	0	2.5		0	0	5
		0		10		0		0		0		0
		0		20		0		10		0		10
		0		5		0		0		0		0
				5				0				0
				12				3				0
				30				0				0
				5				20				40
				5				20				15
				60				20				10
				5				0				0
				6				4				0
				30				0				25
				30				0				0
				10				30				20
				60				10				20
				35				10				5
				25				0				0
				65				5				5
				15				35				40
				40				30				20
				35				25				10
				25				25				10
				20				5				0
				40				40				10
				20				5				0
				55				15				0
				30				40				10
				15				55				5
				30				15				5
				25				40				25
				15				40				15
				40				5				5
				20				5				0
				20				15				5
				32.5				40				7.5
				10				20				60
				50				25				5
				10				3				2
				45				10				10
				30				20				10
				35				30				30
				10				5				2
				5				5				25
				5				5				80
				2.5				0				0
				2.5
				5				0				0
				20				15				35
				35				5				25
				10				40				40
				10				0				0
				5				0				0
				1				0				0
				35				10				15
				12.5				0				2.5
				2.5				0				0
				45				5				0
				2.5				0				0
				5				20				15
				5				10				0
				20				5				5
				15				3				5
				20				0				0
				30				5				0
				15				25				55
				40				10				5
				10				35				30
				40				15				5
				2.5				0				0
				5				15				20
				2.5				0				0
				50				20				10
				40				30				30
				10				0				0
				15				15				10
				12				0				0
				10				10				25
				10				0				0
MEAN	0	0	0.540541	21.8043	0	0	0.27027	13.3421	0	0	0	10.8451
SEM	0	0	0.540541	1.47028	0	0	0.27027	1.25851	0	0	0	1.32013
