# Supplementary material for: Involvement of PSMD10, CDK4, and Tumor Suppressors in Development of Intrahepatic Cholangiocarcinoma of Syrian Golden Hamsters Induced by Clonorchis sinensis and N-Nitrosodimethylamine
Source: PLoS Negl Trop Dis. 2015 Aug 27;9(8):e0004008. doi: 10.1371/journal.pntd.0004008 (PMC4551803; doi:10.1371/journal.pntd.0004008)
Supplement: S2 Table — (XLSX) [file pntd.0004008.s005.xlsx]

## Sheet: CCA differentiation with time
CCA differentiation in different time in Cs+NDMA group
Weeks:	4			8			12			16
Differentiation:	WDC	MDC	PDC	WDC	MDC	PDC	WDC	MDC	PDC	WDC	MDC	PDC
	0	0	0	5	3	0	12	2	0	45	30	20
	0	0	0	3	0	0	5	0	0	10	20	20
	0	0	0	10	0	0	15	5	0	10	5	5
				8	0	0	5	0	0	50	35	15
				40	8	3	5	0	0	20	45	30
				5	0	0	7	0	0	60	20	10
							12	8	5	35	30	0
							15	3	0	10	0	0
							40	5	0	20	5	0
							5	20	3	5	10	0
							40	0	0	50	30	0
							35	5	0	20	5	5
							5	40	20	30	16.5	3.5
							8	3	0	40	20	15
							6	5	0	32.5	5	7.5
							0	20	20	45	15	10
							30	10	5	7.5	15	25
							10	25	10	14	8	8
										5	5	15
										15	0	0
										22.5	5	7.5
										7.5	6	12.5
										30	15	35
										32.5	20	7.5
										30	5	5
										5	0	0
										10	0	0
										10	20	20
										20	50	30
										7.5	0	0
										30	25	10
										40	15	5
										10	35	15
										20	10	5
										20	5
										25	5	5
										22.5	2.5	5
										10	0	0
										20	10	10
										5	0	0
										5	0	0
										12	3	0
										30	0	0
										5	20	40
										5	20	15
										60	20	10
										5	0	0
										6	4	0
										30	0	25
										30	0	0
										10	30	20
										60	10	20
										35	10	5
										25	0	0
										65	5	5
										15	35	40
										40	30	20
										35	25	10
										25	25	10
										20	5	0
										40	40	10
										20	5	0
										55	15	0
										30	40	10
										15	55	5
										30	15	5
										25	40	25
										15	40	15
										40	5	5
										20	5	0
										20	15	5
										32.5	40	7.5
										10	20	60
										50	25	5
										10	3	2
										45	10	10
										30	20	10
										35	30	30
										10	5	2
										5	5	25
										5	5	80
										2.5	0	0
										2.5
										5	0	0
										20	15	35
										35	5	25
										10	40	40
										10	0	0
										5	0	0
										1	0	0
										35	10	15
										12.5	0	2.5
										2.5	0	0
										45	5	0
										2.5	0	0
										5	20	15
										5	10	0
										20	5	5
										15	3	5
										20	0	0
										30	5	0
										15	25	55
										40	10	5
										10	35	30
										40	15	5
										2.5	0	0
										5	15	20
										2.5	0	0
										50	20	10
										40	30	30
										10	0	0
										15	15	10
										12	0	0
										10	10	25
										10	0	0
MEAN	0	0	0	11.8333	1.83333	0.5	14.1667	8.38889	3.5	21.8043	13.3421	10.8451
SEM	0	0	0	5.72373	1.32707	0.5	3.03816	2.58469	1.55351	1.47028	1.25851	1.32013
