# Supplementary material for: Involvement of PSMD10, CDK4, and Tumor Suppressors in Development of Intrahepatic Cholangiocarcinoma of Syrian Golden Hamsters Induced by Clonorchis sinensis and N-Nitrosodimethylamine
Source: PLoS Negl Trop Dis. 2015 Aug 27;9(8):e0004008. doi: 10.1371/journal.pntd.0004008 (PMC4551803; doi:10.1371/journal.pntd.0004008)
Supplement: S4 Table — (XLSX) [file pntd.0004008.s007.xlsx]

## Sheet: Normalization of band density
Normalization of gel band density against b-Actin house keeping protein
Protein(s)	Group(s):	Ctrl.	Cs	NDMA	Cs+NDMA	Ctrl.	Cs	NDMA	Cs+NDMA	Ctrl.	Cs	NDMA	Cs+NDMA
		Experiment-1				Experiment-2				Experiment-3
b-Actin		40122.7	56039.8	50448	44732.7	37683.2	52984.7	45912.6	33310.7	42686.8	44987.4	64828.3	54937.1
p53		28736.2	17511	47430.6	5455.22	43729.3	69730.6	34749.4	21375.9	41191.8	29560.3	42733.7	19058.9
Ratio:		0.716208	0.312474	0.940188	0.121951	1.16044	1.31605	0.756861	0.641713	0.964979	0.657081	0.659183	0.346922
b-Actin		40122.7	56039.8	50448	44732.7	37683.2	52984.7	45912.6	33310.7	42686.8	44987.4	64828.3	54937.1
RB		36418.4	4080.25	39412.6	20714.7	48790.6	22247	49224.9	11524.2	33755.1	20013.3	27691.3	3424.6
Ratio:		0.907676	0.0728097	0.781252	0.463076	1.29476	0.419875	1.07214	0.345961	0.790763	0.444866	0.427148	0.0623368
b-Actin		40122.7	56039.8	50448	44732.7	37683.2	52984.7	45912.6	33310.7	42686.8	44987.4	64828.3	54937.1
Akt1		28394.4	178483	107661	76970.5	2487.41	4290.65	3457.05	2108.89	11238.2	26997.1	19524.1	99209.9
Ratio:		0.70769	3.18493	2.1341	1.72068	0.0660083	0.080979	0.0752964	0.0633096	0.263272	0.600105	0.301167	1.80588
b-Actin		40122.7	56039.8	50448	44732.7	37683.2	52984.7	45912.6	33310.7	42686.8	44987.4	64828.3	54937.1
CDK4		18876.1	63447.3	49475.8	44815.7	13277.5	9132.83	11673.1	28351	16139.1	61278.2	2883.79	46307.9
Ratio:		0.470459	1.13218	0.980729	1.00186	0.352346	0.172367	0.254246	0.851107	0.378081	1.36212	0.0444835	0.842926

## Sheet: WB densitometry
Expression of proteins based on gel band density normalized to b-Actin
Protein(s)	Group(s)	Experiment-1	Experiment-2	Experiment-3	MEAN	SEM
p53	Ctrl.	0.716208	1.16044	0.964979	0.94721	0.128547
	Cs	0.312474	1.31605	0.657081	0.761869	0.294408
	NDMA	0.940188	0.756861	0.659183	0.785411	0.0823655
	Cs+NDMA	0.121951	0.641713	0.346922	0.370195	0.150493
RB
	Ctrl.	0.907676	1.29476	0.790763	0.997732	0.152299
	Cs	0.0728097	0.419875	0.444866	0.312517	0.120071
	NDMA	0.781252	1.07214	0.427148	0.760181	0.186492
	Cs+NDMA	0.463076	0.345961	0.0623368	0.290458	0.118966
Akt1
	Ctrl.	0.70769	0.0660083	0.263272	0.345657	0.189762
	Cs	3.18493	0.080979	0.600105	1.28867	0.959899
	NDMA	2.1341	0.0752964	0.301167	0.836854	0.651891
	Cs+NDMA	1.72068	0.0633096	1.80588	1.19662	0.56719
CDK4
	Ctrl.	0.470459	0.352346	0.378081	0.400296	0.0358599
	Cs	1.13218	0.172367	1.36212	0.88889	0.364358
	NDMA	0.980729	0.254246	0.0444835	0.426486	0.28366
	Cs+NDMA	1.00186	0.851107	0.842926	0.89863	0.0516671
